# Supplementary material for: UVR8 disrupts stabilisation of PIF5 by COP1 to inhibit plant stem elongation in sunlight
Source: Nat Commun. 2019 Sep 27;10:4417. doi: 10.1038/s41467-019-12369-1 (PMC6764944; doi:10.1038/s41467-019-12369-1)
Supplement: Supplementary file 4 — Source Data [file 41467_2019_12369_MOESM4_ESM.xlsx]

## Sheet: Figure 1
	Figure 1
	Rep1
		LerWL	LerWL+UV-B	uvr8-1WL	uvr8-1WL+UV-B	LerPIF5OxWL	LerPIF5OxWL+UV-B	uvr8-1PIF5OxWL	uvr8-1PIF5OxWL+UV-B			LerFR	LerFR+UV-B	uvr8-1FR	uvr8-1FR+UV-B	LerPIF5OxFR	LerPIF5OxFR+UV-B	uvr8-1PIF5OxFR	uvr8-1PIF5OxFR+UV-B
		3.439	2.083	3.141	3.495	6.785	4.483	7.5	6.846			5.743	3.52	6.66	5.112	7.49	5.077	7.195	5.464
		3.258	1.694	3.275	3.238	6.993	4.253	7.526	7.193			5.835	3.344	6.713	5.167	7.602	4.976	7.972	6.479
		3.16	1.877	3.023	3.325	6.852	4.43	7.627	6.79			5.646	3.285	6.6	4.692	7.969	4.778	8.04	5.987
		3.361	1.796	2.954	3.157	6.725	3.984	7.439	7.66			5.764	3.546	6.5	4.8	8.293	5.395	6.722	6.261
		3.293	1.785	3.335	3.264	6.952	4.191	6.994	6.404			6.146	3.728	6.57	4.932	8.04	4.997	7.462	6.572
		3.72	2.076	3.163	3.28	6.356	4.462	7.498	7.256			5.644	3.779	6.907	5.029	7.67	4.577	7.187	6.223
		3.465	1.895	3.059	3.12	6.311	4.862	6.485	7.799			6.133	3.918	6.465	4.559	7.734	4.685	6.59	5.94
		3.582	1.883	3.593	2.916	7.055	4.012	6.863	7.755			6.062	3.692	6.734	4.989	8.081	4.473	6.635	6.198
		3.56	1.64	3.596	3.253	6.337	4.607	6.212	7.666			5.332	3.387	6.535	5.219	7.713	4.589	6.73	5.637
		3.029	1.682	3.527	3.368	6.582	4.021	6.463	7.675			5.618	3.855	6.146	5.068	8.218	4.634	6.955	6.125
		3.253	1.624	3.126	3.175	6.682	4.58	6.684	6.785			5.148	3.766	6.149	4.72	8.007	4.761	7.84	6.017
		3.024	1.813	3.157	3.049	6.244	4.166	7.394	6.871			6.073	3.9	6.315	4.894	7.971	4.469	7.187	5.565
		3.436	1.984	3.195	3.459	6.481	4.539	6.257	6.643			5.692	3.368	6.376	4.673	8.138	4.2	7.94	5.165
		3.245	2.142	3.627	3.071	6.668	4.131	6.337	7.111			5.725	3.202	6.273	4.845	7.327	4.674	7.902	5.256
		3.373	2.033	3.495	3.23	7.054	4.59		6.439			5.602	3.47	6.941	4.914	7.733	4.564	7.908	5.837
		3.467	2.022	3.686	2.989	6.845	3.991		6.972			5.648	3.6	6.478	5.072	7.502	4.987	8.088	5.479
		3.16	1.914	3.55	3.05	7.09	4.141		6.633			6.061	3.403	6.372	4.873	7.507	5.027		5.738
		3.275	1.85	3.593	3.271	7.088	4.278		6.766			5.73	3.614	6.411	4.749	7.48	4.587		5.911
		3.301	1.679	3.463	3.595	6.481	4.015					5.603	3.47	6.929	5.171	7.552	4.602		6.115
		3.259	1.751		3.405	6.855						5.543	3.656		4.926	7.695	4.266
			1.64		2.937							5.531	3.335		4.751	7.734	4.542
													3.23		5.038	7.33	4.918
													3.723		4.634		4.204
													3.616		4.992
													3.907		5.278
													3.676		5.111
Average		3.333	1.85062	3.34516	3.22129	6.7218	4.30189	6.9485	7.07022			5.72757	3.57654	6.53021	4.93108	7.763	4.69487	7.39706	5.89311
Std Error		0.0397987	0.0351519	0.0545393	0.0400102	0.0626266	0.0599707	0.1438	0.109781			0.0561572	0.0421797	0.0552597	0.0379985	0.0607724	0.0616532	0.139789	0.0898848

## Sheet: Figure 2
												Figure 2 b and 2 d
												Rep 1
												Ler PIF5Ox	WL		Relative expression	UV		Relative expression	FR		Relative expression	FRUV		Relative expression
													anti-UGPase	anti-HA		anti-UGPase	anti-HA		anti-UGPase	anti-HA		anti-UGPase	anti-HA
												Pre	1	1	1	1	1	1	1	1	1	1	1	1
												5min	0.70901	0.77405	1.09173	1.17226	1.03133	0.879779	0.90245	0.52227	0.578725	1.06538	1.01185	0.949755
												10min	0.73073	0.73247	1.00238	1.17841	0.44215	0.375209	0.80558	0.69882	0.867474	1.33431	0.84843	0.635857
												20min	0.70878	0.54545	0.769562	1.3465	0.82718	0.614319	0.63435	0.57995	0.914243	0.9937	0.432	0.434739
												40min	0.86353	0.45461	0.526455	1.11368	0.62427	0.560547	0.54259	0.4895	0.902154	0.93823	0.59849	0.637893
												80min	0.51585	0.65295	1.26577	1.36164	0.63266	0.464631	0.63799	0.57651	0.903635	1.06976	0.60272	0.563416
												120min	0.61575	0.57523	0.934194	1.63673	0.95676	0.584556	0.76132	0.7042	0.924972	1.61532	0.91937	0.569157
												240min	0.85883	0.46625	0.54289	0.95082	0.59611	0.626943	0.69606	0.64494	0.926558	2.02829	1.25791	0.620183
												Rep 2
												Ler PIF5Ox	WL		Relative expression	UV		Relative expression	FR		Relative expression	FRUV		Relative expression
													anti-UGPase	anti-HA		anti-UGPase	anti-HA		anti-UGPase	anti-HA		anti-UGPase	anti-HA
												Pre	1	1	1	1	1	0.999996	1	1	1	1	1	1
												5min	1.46759	0.85786	0.584537	0.869952	0.741431	0.852266	0.50411	0.96909	1.92238	0.53091	0.64951	1.22339
												10min	1.13046	0.40617	0.359296	0.840664	0.44957	0.53478	0.59343	0.964	1.62445	0.51113	0.72077	1.41015
												20min	1.29161	0.57869	0.448038	0.783726	0.248004	0.316442	0.71147	1.04065	1.46268	0.74512	0.63429	0.851259
												40min	0.93143	0.88399	0.949068	0.574979	0.133616	0.232383	0.70346	1.03194	1.46695	0.80618	0.65404	0.811283
												80min	0.75284	0.64274	0.853754	0.642449	0.0443489	0.069031	0.89189	1.03975	1.16578	0.69961	0.62255	0.889853
												120min	0.96521	0.67385	0.698138	0.927949	0.253527	0.273212	0.7132	0.90667	1.27127	0.85194	0.53362	0.626359
												240min	1.14633	0.44788	0.390708	0.993363	0.242547	0.244167	0.6005	0.74144	1.2347	0.79453	0.45259	0.569632
												Rep 3
												Ler PIF5Ox	WL		Relative expression	UV		Relative expression	FR		Relative expression	FRUV		Relative expression
													anti-UGPase	anti-HA		anti-UGPase	anti-HA		anti-UGPase	anti-HA		anti-UGPase	anti-HA
												Pre	1	1	1	1	1	1	1	1	1	1	1	1
												5min	0.85486	1.43284	1.67611	0.56527	0.70176	1.24146	1.11311	1.27677	1.14703	0.92831	0.6029	0.64946
												10min	0.70766	0.68392	0.966453	0.55563	0.46905	0.844177	0.69663	0.81295	1.16698	0.94833	0.92	0.970126
												20min	0.68273	0.65088	0.953349	0.41967	0.29626	0.705936	0.66249	0.88648	1.3381	0.84656	0.54069	0.638691
												40min	0.50405	0.4962	0.984426	0.44183	0.40562	0.918045	0.46343	1.15857	2.49999	1.00698	0.76269	0.757403
												80min	0.57227	0.40809	0.713107	0.38805	0.27817	0.716841	0.59675	1.14509	1.91888	0.97198	0.42234	0.434515
												120min	0.53024	0.54444	1.02678	0.4648	0.38671	0.831992	0.75068	1.32848	1.7697	1.26972	0.58956	0.464323
												240min	0.53955	0.3289	0.609582	0.43911	0.23037	0.524629	0.85615	0.89695	1.04766	1.23706	0.53798	0.434886
													Ler PIF5Ox		Pre	5min	10min	20min	40min	80min	120min	240min
													WL	Rep 1	1	1.09173	1.00238	0.769562	0.526455	1.26577	0.934194	0.54289
														Rep 2	1	0.584537	0.359296	0.448038	0.949068	0.853754	0.698138	0.390708
														Rep 3	1	1.67611	0.966453	0.953349	0.984426	0.713107	1.02678	0.609582
														Average	1	1.11746	0.776043	0.72365	0.819983	0.944212	0.886371	0.514393
														Std error	0	0.315373	0.208632	0.147666	0.147118	0.165829	0.0978378	0.0647702
													Ler PIF5Ox		Pre	5min	10min	20min	40min	80min	120min	240min
													WL +UV-B	Rep 1	1	0.879779	0.375209	0.614319	0.560547	0.464631	0.584556	0.626943
														Rep 2	1	0.852266	0.53478	0.316442	0.232383	0.069031	0.273212	0.244167
														Rep 3	1	1.24146	0.844177	0.705936	0.918045	0.716841	0.831992	0.524629
														Average	1	0.991168	0.584722	0.545565	0.570325	0.416834	0.563253	0.465246
														Std error	0	0.125397	0.137663	0.117575	0.197994	0.188527	0.161657	0.114418
													Ler PIF5Ox		Pre	5min	10min	20min	40min	80min	120min	240min
													Low R:FR	Rep 1	1	0.578725	0.867474	0.914243	0.902154	0.903635	0.924972	0.926558
														Rep 2	1	1.92238	1.62445	1.46268	1.46695	1.16578	1.27127	1.2347
														Rep 3	1	1.14703	1.16698	1.3381	2.49999	1.91888	1.7697	1.04766
														Average	1	1.21604	1.21963	1.23834	1.62303	1.32943	1.32198	1.06964
														Std error	0	0.389411	0.220102	0.165991	0.467811	0.304283	0.245167	0.0896308
													Ler PIF5Ox		Pre	5min	10min	20min	40min	80min	120min	240min
													Low R:FR +UV-B	Rep 1	1	0.949755	0.635857	0.434739	0.637893	0.563416	0.569157	0.620183
														Rep 2	1	1.22339	1.41015	0.851259	0.811283	0.889853	0.626359	0.569632
														Rep 3	1	0.64946	0.970126	0.638691	0.757403	0.434515	0.464323	0.434886
														Average	1	0.940868	1.00538	0.641563	0.735526	0.629261	0.553279	0.541567
														Std error	0	0.165739	0.224213	0.120248	0.0512347	0.135505	0.0474446	0.0553006

## Sheet: Figure 3
												Figure 3 b and 3 d
												Rep 1
												uvr8-1PIF5Ox	WL		Relative expression	UV		Relative expression	FR		Relative expression	FRUV		Relative expression
													anti-UGPase	anti-HA		anti-UGPase	anti-HA		anti-UGPase	anti-HA		anti-UGPase	anti-HA
												Pre	1	1	1	1	1	1	1	1	1	1	1	1
												5min	1.0166	0.84981	0.835934	0.74862	0.83777	1.11909	0.93828	0.70341	0.74968	0.84903	1.04179	1.22704
												10min	0.56615	0.6822	1.20498	0.56848	0.70653	1.24284	0.88789	0.53051	0.597495	0.88459	0.74882	0.846516
												20min	0.51484	0.62843	1.22063	0.53313	0.6421	1.2044	0.87633	0.32553	0.37147	0.83119	0.51861	0.623937
												40min	0.43532	0.4897	1.12492	0.71014	0.53645	0.755414	0.91926	0.37874	0.412005	0.85057	0.56858	0.668469
												80min	0.85791	0.81054	0.944784	1.10297	0.81184	0.736049	0.92782	0.74015	0.79773	1.04021	0.76052	0.731122
												120min	1.03895	0.59847	0.576033	1.07383	0.55488	0.51673	0.8549	0.76434	0.894069	0.78526	0.85079	1.08345
												240min	0.79538	0.95807	1.20454	1.13685	0.85861	0.755254	0.89078	0.87426	0.981454	0.7699	1.18654	1.54116
												Rep 2
												uvr8-1PIF5Ox	WL		Relative expression	UV		Relative expression	FR		Relative expression	FRUV		Relative expression
													anti-UGPase	anti-HA		anti-UGPase	anti-HA		anti-UGPase	anti-HA		anti-UGPase	anti-HA
												Pre	1	1	1	1	1	1	1	1	1	1	1	1
												5min	0.85671	0.41003	0.47861	0.935073	0.519863	0.55596	1.08606	1.93798	1.78441	1.02692	1.67856	1.63456
												10min	0.72371	0.67162	0.928024	0.949811	0.542518	0.571186	0.93759	0.88944	0.948645	0.740587	0.920509	1.24295
												20min	0.78576	0.55569	0.707201	1.05672	0.791784	0.749282	0.8962	1.29855	1.44895	0.988273	1.70927	1.72955
												40min	0.85164	0.81007	0.951188	0.994037	0.77028	0.774901	0.81743	1.52814	1.86944	0.646879	1.49215	2.3067
												80min	0.71922	0.81457	1.13257	0.936716	0.386752	0.412881	0.97927	1.97263	2.01439	0.596851	1.12124	1.87859
												120min	0.76654	0.67049	0.874697	0.953486	0.542101	0.568546	0.98106	1.37542	1.40197	0.902958	0.188835	0.209129
												240min	0.63754	0.53205	0.834536	1.10391	1.11761	1.01241	1.01092	1.4776	1.46164	0.929106	0.62319	0.670741
												Rep 3
												uvr8-1PIF5Ox	WL		Relative expression	UV		Relative expression
													anti-UGPase	anti-HA		anti-UGPase	anti-HA
												Pre	1	1	1	0.999978	1	0.999978
												5min	0.44784	0.50007	0.895555	0.592665	1.28836	0.460014
												10min	0.14907	0.47893	0.311256	0.721668	2.05024	0.351992
												20min	0.24315	0.72925	0.333425	0.52064	1.45599	0.357586
												40min	0.58823	0.99708	0.589953	0.763517	1.15838	0.659122
												80min	0.3863	1.18279	0.326601	0.801704	1.63741	0.489619
												120min	0.4809	0.99722	0.482241	0.757325	1.97408	0.383635
												240min	0.43363	1.32083	0.328301	0.459382	2.05232	0.223835
												Rep 4
												uvr8-1PIF5Ox	WL		Relative expression	UV		Relative expression	FR		Relative expression	FRUV		Relative expression
													anti-UGPase	anti-HA		anti-UGPase	anti-HA		anti-UGPase	anti-HA		anti-UGPase	anti-HA
												Pre	1	1	1	1	1	1	1	1	1	1	1	1
												5min	1.04266	0.97984	0.93975	0.91195	0.71364	0.782543	0.65545	1.4864	2.26775	2.05729	2.38564	1.1596
												10min	0.96871	0.62486	0.645043	0.97147	0.52484	0.540253	0.7858	1.12379	1.43012	1.76348	2.55672	1.44982
												20min	0.75291	0.59031	0.784038	0.71824	0.48927	0.681207	0.96096	1.25799	1.3091	2.06916	3.81981	1.84607
												40min	0.80779	0.74731	0.925129	0.73142	0.48577	0.664146	0.87892	2.50324	2.84809	1.77097	3.82863	2.16188
												80min	1.0475	0.62119	0.593021	0.73863	0.48418	0.655511	0.94819	2.3832	2.51342	1.85978	3.17767	1.70863
												120min	0.97567	0.6077	0.622854	0.76936	0.49538	0.643886	0.70806	1.96699	2.778	1.41024	4.20469	2.98154
												240min	1.39262	0.69715	0.500603	0.81428	0.4821	0.592057	0.43182	1.99025	4.60898	1.2705	5.60529	4.41188
													uvr8-1 PIF5Ox		Pre	5min	10min	20min	40min	80min	120min	240min
													WL	Rep 1	1	0.835934	1.20498	1.22063	1.12492	0.944784	0.576033	1.20454
														Rep 2	1	0.47861	0.928024	0.707201	0.951188	1.13257	0.874697	0.834536
														Rep 3	1	0.895555	0.311256	0.333425	0.589953	0.326601	0.482241	0.328301
														Rep 4	1	0.93975	0.645043	0.784038	0.925129	0.593021	0.622854	0.500603
														Average	1	0.787462	0.772326	0.761324	0.897797	0.749245	0.638956	0.716996
														Std Error	0	0.105125	0.191533	0.182004	0.111785	0.179864	0.0838411	0.193526
													uvr8-1 PIF5Ox		Pre	5min	10min	20min	40min	80min	120min	240min
													WL +UV-B	Rep 1	1	1.11909	1.24284	1.2044	0.755414	0.736049	0.51673	0.755254
														Rep 2	1	0.55596	0.571186	0.749282	0.774901	0.412881	0.568546	1.01241
														Rep 3	1	0.460014	0.351992	0.357586	0.659122	0.489619	0.383635	0.223835
														Rep 4	1	0.782543	0.540253	0.681207	0.664146	0.655511	0.643886	0.592057
														Average	1	0.729401	0.676568	0.748118	0.713396	0.573515	0.528199	0.645889
														Std Error	0	0.146438	0.194872	0.174448	0.0301657	0.0741521	0.0548039	0.165158
													uvr8-1 PIF5Ox		Pre	5min	10min	20min	40min	80min	120min	240min
													Low R:FR	Rep 1	1	0.74968	0.597495	0.37147	0.412005	0.79773	0.894069	0.981454
														Rep 2	1	1.78441	0.948645	1.44895	1.86944	2.01439	1.40197	1.46164
														Rep 3	1	2.26775	1.43012	1.3091	2.84809	2.51342	2.778	4.60898
														Average	1	1.60062	0.992087	1.04317	1.70985	1.77518	1.69135	2.35069
														Std Error	0	0.447762	0.241338	0.338269	0.707749	0.509514	0.562761	1.13762
													uvr8-1 PIF5Ox		Pre	5min	10min	20min	40min	80min	120min	240min
													Low R:FR +UV-B	Rep 1	1	1.22704	0.846516	0.623937	0.668469	0.731122	1.08345	1.54116
														Rep 2	1	1.63456	1.24295	1.72955	2.3067	1.87859	0.209129	0.670741
														Rep 3	1	1.1596	1.44982	1.84607	2.16188	1.70863	2.98154	4.41188
														Average	1	1.3404	1.17976	1.39985	1.71235	1.43945	1.42471	2.20793
														Std Error	0	0.148361	0.177	0.389413	0.523612	0.357544	0.818313	1.13026

## Sheet: Figure 4
																									Figure 4 e													Figure 4 g
																										Rep 1														Rep 1
																											Rubisco	anti-HA	Relative expression												Anti-UGPase	anti-HA	Relative expression
																										Predawn	1	1	1											Predawn	1	1	1
																										WL	0.9293	0.45828	0.493145											WL	1.34723	1.06717	0.792122
																										UV-B	0.81197	0.41441	0.510376											UV-B	1.20716	1.17637	0.974494
																										Low R:FR	0.91284	1.25626	1.37621											Low R:FR	1.05434	1.17963	1.11883
																										Low R:FR+UV-B	0.8964	0.22399	0.249877											Low R:FR+UV-B	1.15895	0.85593	0.738539
																										Rep 2														Rep 2
																											Rubisco	anti-HA	Relative expression												Anti-UGPase	anti-HA	Relative expression
																										Predawn	1	1	1											Predawn	1	1	1
																										WL	0.88031	0.47064	0.53463											WL	0.72495	0.94268	1.30034
																										UV-B	0.87844	0.37305	0.424673											UV-B	0.9365	1.29038	1.37788
																										Low R:FR	0.85114	1.09818	1.29025											Low R:FR	0.942	1.02919	1.09256
																										Low R:FR+UV-B	0.94566	0.22982	0.243026											Low R:FR+UV-B	0.78022	0.80105	1.0267
																											Predawn	WL	UV-B	Low R:FR	Low R:FR+UV-B									Predawn	WL	UV-B	Low R:FR	Low R:FR+UV-B
																										Rep 1	1	0.493145	0.510376	1.37621	0.249877								Rep 1	1	0.792122	0.974494	1.11883	0.738539
																										Rep 2	1	0.53463	0.424673	1.29025	0.243026								Rep 2	1	1.30034	1.37788	1.09256	1.0267
																										mean	1	0.513888	0.467525	1.33323	0.246452
																										Std error	0	0.0207422	0.0428514	0.0429822	0.00342563								mean	1	1.04623	1.17618	1.1057	0.882618
																																							Std error	0	0.254108	0.201691	0.0131371	0.144079

## Sheet: Figure 5
																																					Exp. 1
																																						Quantification of Co-IP							Quantification = IP/relative input(input/ponceau)
																																						HA	HA	HA		COP1	COP1	COP1 Ponceau
																																						IP	Input	Ponceau		IP	Input
																																															HA		COP1
																																					5-7 WL	100	100	100		100	100	100		5-7 WL	1		1
																																					5-7 UV	78	70	92		87.8	131	105		5-7 UV-B	1.02632		0.708065
																																					WT
																																					Exp 2
																																						HA	HA	HA		COP1	COP1	COP1 Ponceau
																																						IP	Input	Ponceau		IP	Input
																																															HA		COP1
																																					5-7 WL	100	100	100		100	100	100		5-7 WL	1		1
																																					5-7 UV	82	95	101		90	116	90		5-7 UV-B	0.87234		0.703125
																																					WT
																																					Exp 3
																																						HA	HA	HA		COP1	COP1	COP1 Ponceau
																																						IP	Input	Ponceau		IP	Input
																																															HA		COP1
																																					5-7 WL	100	100	100		100	100	100		5-7 WL	1		1
																																					5-7 UV	21	36.5	107		58	92.5	88		5-7 UV-B	0.586338		0.552381
																																					WT
																																								HA Exp 1	HA Exp 2	HA Exp3	Average HA	COP1 Exp 1	COP1 Exp 2	COP1 Exp 3	Average COP1		Std Error HA
																																						Ler PIF5Ox WL		1	1	1	1	1	1	1	1		0
																																						Ler PIF5Ox UV-B		1.02632	0.87234	0.586	0.828219	0.708065	0.703125	0.552	0.654397		0.129008
																																									PIF5 HA	COP1
																																								Ler PIF5Ox WL	1	1
																																								Ler PIF5Ox UV-B	0.828	0.654
[truncated: 11 more columns]

## Sheet: Supplementary Figure 1
	Supplementary Figure 1 a																		Supplementary Figure 1 b
		Col WL	Col WL+UV-B	pif4 WL	pif4 WL+UV-B	pif5 WL	pif5 WL+UV-B	pif7 WL	pif7 WL+UV-B	pif4/pif5 WL	pif4/pif5 WL+UV-B	pif4/pif7 WL	pif4/pif7 WL+UV-B						Col FR	Col FR+UV-B	pif4 FR	pif4 FR+UV-B	pif5 FR	pif5 FR+UV-B	pif7 FR	pif7 FR+UV-B	pif4/pif5 FR	pif4/pif5 FR+UV-B	pif4/pif7 FR	pif4/pif7 FR+UV-B
		1.927	1.416	1.127	1.332	1.546	1.574	1.402	1.37	1.19	1.403	1.325	1.102						5.652	1.798	3.157	1.569	4.827	1.805	2.41	1.588	3.693	1.066	1.458	1.092
		1.653	1.427	1.382	1.102	1.485	1.344	1.377	1.201	1.403	1.317	1.256	1.014						5.4	1.767	3.764	1.413	5.182	1.569	2.672	1.371	3.342	1.112	1.203	1.079
		1.953	1.342	1.335	1.18	1.403	1.396	1.329	1.369	1.368	1.439	1.302	1.152						5.522	1.839	3.51	1.271	5.197	1.714	2.696	1.371	2.837	1.356	1.542	1.16
		1.84	1.325	1.198	1.385	1.344	1.473	1.48	1.408	1.437	1.246	1.403	1.202						5.733	1.499	3.478	1.087	4.899	1.665	2.594	1.057	3.515	1.39	1.361	1.294
		1.702	1.42	1.444	1.059	1.35	1.477	1.33	1.441	1.206	1.368	1.235	1.125						5.972	1.637	3.28	1.371	4.831	1.676	2.602	1.168	3.669	1.219	1.477	1.262
		1.903	1.36	1.193	1.233	1.677	1.302	1.36	1.426	1.137	1.375	1.251	1.07						5.92	1.889	3.721	1.095	5.247	1.556	2.851	1.6	3.355	1.43	1.448	1.215
		1.628	1.327	1.277	1.211	1.641	1.42	1.302	1.435	1.237	1.279	1.272	1.201						5.221	1.617	3.533	1.273	4.55	1.403	2.565	1.258	3.854	1.285	1.608	1.203
		1.65	1.41	1.272	1.31	1.305	1.327	1.416	1.32	1.305	1.176	1.344	1.211						5.205	1.816	3.018	1.322	4.686	1.719	2.546	1.322	3.4	1.342	1.267	1.352
		1.677	1.33	1.095	1.354	1.558	1.35	1.352	1.57	1.203	1.198	1.235	1.052						5.579	1.791	3.772	1.046	5.106	1.768	2.479	1.087	3.227	0.982	1.611	1.384
		1.63	1.385	1.266	1.283	1.472	1.465	1.504		1.185	1.176	1.269	1.161						5.394	1.928	3.376	1.13	5.111	1.86	2.39	1.13	2.734	1.379	1.7	1.421
		1.884	1.375		1.101	1.544	1.462	1.39		1.174	1.27	1.251	1.172						5.593	2.016		1.636	4.858	1.556	2.43	1.095	3.147	1.264	1.636	1.451
			1.404		1.065	1.503	1.413	1.527			1.441	1.401	1.211						5.818	1.816		1.276	5.015	1.45	2.446	1.048	2.805	1.228	1.543	1.249
			1.377		1.136	1.325	1.529	1.331			1.302	1.372	1.093						5.205	2.041		1.175	5.076	1.44	2.352	1.054	3.178	1.325	1.383	1.223
			1.453		1.169	1.319	1.402	1.444				1.305	1.051						5.477	1.863		1.285	4.995	1.469	2.15	1.116	2.979	1.205	1.497	1.008
							1.507	1.367				1.339	1.119						5.035			1.104	5.041	1.392	2.39	1.029	3.149	1.156	1.515	1.131
							1.566	1.339					1.032						5.035			1.402	5.106	1.61	2.209	1.184		1.238	1.446	1.064
																						1.413	5.029	1.69	2.423	1.126			1.499	1.135
																						1.273	5.051	1.58	2.423	1.322			1.753	1.135
	Average	1.76791	1.38221	1.2589	1.20857	1.46229	1.43794	1.39062	1.39333	1.25864	1.30692	1.304	1.123											1.425	2.358	1.191				0.996
	Std error	0.0398635	0.0110141	0.0346521	0.0294177	0.0329324	0.0207544	0.0168057	0.033335	0.0309237	0.0259614	0.0149281	0.0167153											1.521	2.422	1.163				1.129
																								1.667	2.194	1.1				1.026
																								1.656	2.155	1.14				1.138
																									2.74	1.588
																									2.329	1.723
																									2.657	1.612
																									2.307	1.371
																		Average	5.48506	1.80836	3.4609	1.28561	4.98928	1.59959	2.45346	1.26208	3.25893	1.24856	1.49706	1.1885
																		Std error	0.0734737	0.0396343	0.0811483	0.0388119	0.0430369	0.0286893	0.0357258	0.0406995	0.0868073	0.0311266	0.0330183	0.0278753

## Sheet: Supplementary Figure 3
			LerWL	Ler WL+UV-B	uvr8-1 WL	uvr8-1 WL+UV-B	LerPIF5OxWL	LerPIF5OxWL+UV-B	uvr8-1PIF5OxWL	uvr8-1PIF5OxWL+UV-B								Ler FR	Ler FR+UV-B	uvr8-1 FR	uvr8-1 FR+UV-B	LerPIF5OxFR	LerPIF5OxFR+UV-B	uvr8PIF5OxFR	uvr8-1 FR+UV-B
			2.312	1.926	2.409	3.081	5.806	3.758	7.011	6.545								6.116	3.184	5.075	5.702	6.234	3.676	7.071	6.309
			2.408	1.894	2.486	2.667	5.827	3.806	7.384	7.081								6.187	2.823	5.147	5.912	6.758	3.446	7.188	6.088
			2.479	1.702	2.409	2.705	6.212	3.803	7.352	6.403								6.196	3.095	5.077	6.089	6.665	3.418	7.023	6.998
			2.418	1.892	2.66	2.795	5.585	3.535	6.48	6.908								6.559	2.656	4.996	5.296	6.913	3.193	7.007	7.043
			2.539	1.962	2.375	2.775	5.633	3.469	7.366	6.443								6.019	3.088	4.68	5.509	6.908	3.51	7.321	6.377
			2.378	2.066	2.505	2.967	5.489	3.997	7.198	6.454								6.257	3.03	5.113	6.003	6.396	3.582	7.462	5.969
			2.548	1.802	2.715	3.151	5.488	3.808	6.611	6.901								6.474	2.756	5.119	5.305	6.753	3.3	6.959	6.44
			2.343	1.642	2.575	3.095	5.697	3.955	7.37	5.995								6.546	2.621	4.873	4.691	6.091	3.386	6.957	6.969
			2.418	1.776	2.601	2.737	5.542	3.635	6.922	6.164								6.012	2.617	4.597	5.278	6.334	3.246	7.074	6.698
			2.731	1.83	2.348	3.151	5.505	3.76	6.972	6.071								6.136	2.857	4.692	4.653	6.088	3.132	6.72	6.336
			2.409	1.701	2.383	3.098	5.982	3.786	6.89	5.488								6.587	2.975	5.085	4.586	6.041	3.367	6.89	6.357
			2.433	1.699	2.473	2.89	5.488	3.643	6.741	6.073								6.257	3.042	4.62	5.591	6.234	3.404	7.057	6.174
			2.509	1.684	2.537	2.891	6.259	3.952	6.535	6.115								6.47	2.694	5.085	5.556	6.044	3.394	6.602	6.401
			2.378	1.757	2.637	2.992	6.265	4.014	7.408	5.628								6.197	2.857	4.63	5.875	6.007	3.124	6.617	6.3
			2.829	1.821	2.548	2.679	5.779	3.948	6.742									6.001	3.065	4.925	4.63	6.043	3.324	6.919	6.101
			2.961	1.625	2.408	2.696	6.018	3.901										6.175	3.104	5.051	5.486	6.447	3.242	7.005	6.53
			2.418	1.77	2.594	2.584	6.085	3.727										6.575	2.78	4.725	4.882	6.133	3.724	7.372	5.893
			2.548	1.817	2.729		5.83	3.9										6.094	3.025	4.581	4.99	6.701	3.46		6.518
			2.417	1.734	2.699		5.793	3.674										5.858	3.099	5.213	5.172	6.743	3.429		5.933
			2.492	1.67	2.509		5.726	3.871										6.521	3.194	4.626	5.493	6.253	3.39		6.401
			2.679	1.733	2.699		5.873	4.058										6.166	3.042	5.092	4.976	6.498	3.215		5.954
			2.664	1.77	2.737			3.95										6.506	2.73	5.299	5.971	6.353	3.348		5.933
			2.86	1.744	2.665			3.862										5.804	2.723	4.95	5.988	6.243	3.501		6.684
			2.991	1.8				3.674										6.055	3.042	5.026		6.854	3.648		6.567
			2.934	1.879				3.95										6.153	3.008	4.732
			2.874	1.958														6.096	3.101	4.958
			2.895	1.898														6.407	3.027	4.622
			3.023	1.744														5.966	2.631
			2.782	1.834														5.867	2.844
			2.441	2.022														6.145	2.723
			2.412	2.054															3.025
			2.345																2.857
			2.345
			2.541														Average	6.2134	2.91609	4.9107	5.37539	6.40558	3.39412	7.01435	6.37387
			2.726														Std error	0.0420204	0.0316967	0.0426764	0.101208	0.0628323	0.0329087	0.0577381	0.0692701
		Average	2.58514	1.8131	2.55222	2.87965	5.8039	3.81744	6.9988	6.30493
		Std error	0.0371702	0.021179	0.02629	0.0460949	0.0556538	0.0305258	0.0855943	0.124387

## Sheet: Supplementary Figure 4
	Supplementary Figure 4 a																									Supplementary Figure 4 b
				PIF5 transcrip in LerPIF5Ox					PIF5 transcrip in LerPIF5Ox
		Rep 1						Rep 2						WL				WL + UV-B									PIF5 transcrip in uvr8-1PIF5Ox								PIF5 transcrip in uvr8-1PIF5Ox
		time	WL	WL+UV-B				Time	WL	WL+UV-B				average	Std Dev	Std Error		average	Std Dev	Std Error					Rep 1								Rep 2							WL				WL + UV-B
		predawn	1	1				predawn	1	1				1	0	0		1	0	0					time	WL	WL+UV-B						Time	WL	WL+UV-B					average	Std Dev	Std Error		average	Std Dev	Std Error
		5min	0.846745	0.395021				5	0.503478	0.460094				0.675112	0.171634	0.121363		0.427557	0.0325366	0.0230068					predawn	1	1						predawn	1	1					1	0	0		1	0	0
		10min	0.946058	0.397768				10	0.503478	0.716978				0.724768	0.22129	0.156476		0.557373	0.159605	0.112858					5min	1.22264	0.574349						5	0.628507	1.04972					0.925573	0.297067	0.210058		0.812033	0.237684	0.168068
		20min	1.07177	1.02101				20	0.646176	0.590496				0.858975	0.212799	0.150471		0.805754	0.215258	0.15221					10min	1.46409	0.97942						10	0.598739	0.840896					1.03141	0.432673	0.305946		0.910158	0.0692619	0.0489756
		40min	0.965936	0.628507				40	0.510506	0.351111				0.738221	0.227715	0.161019		0.489809	0.138698	0.0980741					20min	1.18099	1.07177						20	0.63728	1.00696					0.909136	0.271856	0.192231		1.03936	0.032409	0.0229166
		80min	1.11729	0.417544				80	1.31951	0.456916				1.2184	0.10111	0.0714958		0.43723	0.0196859	0.01392					40min	1.07177	1.15669						40	1.12506	1.15669					1.09842	0.0266425	0.0188391		1.15669	2.88658e-15	2.04112e-15
		120min	2.63902	0.986233				120	2.75108	0.952638				2.69505	0.0560339	0.039622		0.969435	0.0167974	0.0118775					80min	1.70527	1.30134						80	0.806642	1.28343					1.25596	0.449314	0.317713		1.29238	0.00895798	0.00633425
		240min	3.70635	2.04202				240	3.83706	1.34723				3.7717	0.0653521	0.0462109		1.69463	0.347395	0.245646					120min	1.69349	1.6245						120	2.47942	2.88786					2.08645	0.392962	0.277866		2.25618	0.631677	0.446663
																									240min	4.14106	2.21914						240	3.70635	3.70635					3.92371	0.217354	0.153692		2.96275	0.743607	0.525809
	Supplementary Figure 4 c																									Supplementary Figure 4 d
			PIF5 transcrip in LerPIF5Ox						PIF5 transcrip in LerPIF5Ox																		PIF5 transcrip in uvr8-1PIF5Ox								PIF5 transcrip in uvr8-1PIF5Ox
		Rep 1						Rep 2						Low R:FR				Low R:FR+UV-B							Rep 1								Rep 2							Low R:FR				Low R:FR+UV-B
		time	Low R:FR	Low R:FR+UV-B				Time	Low R:FR	Low R:FR+UV-B				average	Std Dev	Std Error		average	Std Dev	Std Error					time	Low R:FR	Low R:FR+UV-B						Time	Low R:FR	Low R:FR+UV-B					average	Std Dev	Std Error		average	Std Dev	Std Error
		predawn	1	1				predawn	1	1				1	0	0		1	0	0					predawn	1	1						predawn	1	1					1	0	0		1	0	0
		5min	1.30134	0.737135				5	0.351111	0.5				0.826227	0.475115	0.335957		0.618567	0.118567	0.0838397					5min	1.04247	0.598739						5	0.619854	0.823591					0.83116	0.211306	0.149416		0.711165	0.112426	0.0794971
		10min	1.39474	0.920188				10	0.441351	0.535887				0.918048	0.476696	0.337075		0.728037	0.19215	0.135871					10min	1.38511	0.673617						10	0.712025	0.673617					1.04857	0.336542	0.237971		0.673617	1.61078e-15	1.13899e-15
		20min	1.41421	0.864537				20	0.441351	0.632878				0.927783	0.486431	0.343959		0.748708	0.115829	0.0819038					20min	1.00696	1.31951						20	1.06437	1.10191					1.03566	0.0287073	0.0202991		1.21071	0.108801	0.0769342
		40min	1.39474	0.882703				40	0.476319	0.447513				0.935531	0.459212	0.324712		0.665108	0.217595	0.153863					40min	1.53688	1.82766						40	0.993092	1.49485					1.26498	0.271891	0.192256		1.66126	0.166407	0.117667
		80min	1.39474	0.795536				80	0.463294	0.482968				0.929019	0.465725	0.329317		0.639252	0.156284	0.11051					80min	1.86607	1.87905						80	1.55833	1.58008					1.7122	0.153868	0.108801		1.72956	0.149481	0.105699
		120min	2.80889	2.65737				120	0.90125	0.707107				1.85507	0.95382	0.674452		1.68224	0.975132	0.689523					120min	4.19887	3.94493						120	1.69349	2.01391					2.94618	1.25269	0.885784		2.97942	0.96551	0.682719
		240min	4.40762	3.43426				240	1.54756	0.737135				2.97759	1.43003	1.01118		2.0857	1.34856	0.953578					240min	3.89062	3.86375						240	2.28153	2.8481					3.08607	0.804546	0.5689		3.35592	0.507822	0.359085

## Sheet: Supplementary Figure 5
	Supplementary Figure 5 a																									Supplementary Figure 5 b
				PIF5-HA transcrip in LerPIF5Ox					PIF5-HA transcrip in LerPIF5Ox
		Rep 1						Rep 2						WL				WL + UV-B									PIF5-HA transcrip in uvr8-1PIF5Ox								PIF5-HA transcrip in uvr8-1PIF5Ox
		time	WL	WL+UV-B				Time	WL	WL+UV-B				average	Std Dev	Std Error		average	Std Dev	Std Error					Rep 1								Rep 2							WL				WL + UV-B
		predawn	1	1				predawn	1	1				1	0	0		1	0	0					time	WL	WL+UV-B						Time	WL	WL+UV-B					average	Std Dev	Std Error		average	Std Dev	Std Error
		5min	1.04972	0.251739				5	0.473029	0.447513				0.761373	0.288344	0.20389		0.349626	0.0978868	0.0692164					predawn	1	1						predawn	1	1					1	0	0		1	0	0
		10min	1.09429	0.25349				10	0.429283	0.598739				0.761788	0.332505	0.235117		0.426115	0.172625	0.122064					5min	0.993092	0.76313						5	0.486327	1.07177					0.73971	0.253383	0.179168		0.917452	0.154322	0.109122
		20min	1.45397	0.823591				20	0.63728	0.432269				1.04563	0.408346	0.288744		0.62793	0.195661	0.138353					10min	1.30134	0.63728						10	0.48971	1.00696					0.895526	0.405816	0.286955		0.822118	0.184838	0.1307
		40min	1.27456	0.400535				40	0.411796	0.334482				0.843178	0.431383	0.305034		0.367508	0.0330265	0.0233533					20min	1.03526	1.87905						20	0.460094	1.70527					0.747679	0.287586	0.203354		1.79216	0.0868879	0.061439
		80min	1.71713	0.160428				80	1.1487	0.441351				1.43291	0.284216	0.200971		0.30089	0.140462	0.0993214					40min	1.10957	2.23457						40	0.823591	1.89212					0.96658	0.142989	0.101109		2.06334	0.171229	0.121078
		120min	4.28709	1.02811				120	2.54912	0.870551				3.41811	0.868986	0.614466		0.949332	0.0787816	0.055707					80min	1.30134	2.51403						80	0.590496	1.93187					0.945919	0.355423	0.251322		2.22295	0.291077	0.205823
		240min	3.91768	2.53151				240	3.09513	1.12506				3.50641	0.411276	0.290816		1.82829	0.703227	0.497257					120min	2.32947	2.34567						120	1.60214	3.03143					1.9658	0.363664	0.257149		2.68855	0.342882	0.242454
																									240min	5.46416	3.78423						240	3.20428	3.50642					4.33422	1.12994	0.798989		3.64533	0.138904	0.0982199
	Supplementary Figure 5 c																									Supplementary Figure 5 d
			PIF5-HA transcrip in LerPIF5Ox						PIF5-HA transcrip in LerPIF5Ox																		PIF5-HA transcrip in uvr8-1PIF5Ox								PIF5-HA transcrip in uvr8-1PIF5Ox
		Rep 1						Rep 2						Low R:FR				Low R:FR+UV-B							Rep 1								Rep 2							Low R:FR				Low R:FR+UV-B
		time	Low R:FR	Low R:FR+UV-B				Time	Low R:FR	Low R:FR+UV-B				average	Std Dev	Std Error		average	Std Dev	Std Error					time	Low R:FR	Low R:FR+UV-B						Time	Low R:FR	Low R:FR+UV-B					average	Std Dev	Std Error		average	Std Dev	Std Error
		predawn	1	1				predawn	1	1				1	0	0		1	0	0					predawn	1	1						predawn	1	1					1	0	0		1	0	0
		5min	1.79005	0.646176				5	0.348686	0.406126				1.06937	0.720682	0.509599		0.526151	0.120025	0.0848706					5min	1.29235	0.598739						5	0.619854	1					0.956103	0.336249	0.237764		0.79937	0.20063	0.141867
		10min	1.7411	0.707107				10	0.493116	0.539614				1.11711	0.623992	0.441229		0.62336	0.0837463	0.0592176					10min	1.19748	0.628507						10	0.716978	0.817902					0.957228	0.240251	0.169883		0.723204	0.0946977	0.0669614
		20min	1.56917	0.692555				20	0.408951	0.539614				0.98906	0.580109	0.410199		0.616084	0.0764703	0.0540727					20min	0.907519	1.32869						20	0.946058	1.46409					0.926788	0.0192692	0.0136254		1.39639	0.0676999	0.0478711
		40min	1.77769	0.371131				40	0.435275	0.438303				1.10648	0.671205	0.474614		0.404717	0.033586	0.0237489					40min	1.6245	1.82766						40	0.888843	2.20381					1.25667	0.367831	0.260096		2.01574	0.188074	0.132988
		80min	1.81504	0.550953				80	0.389582	0.358489				1.10231	0.712728	0.503975		0.454721	0.0962319	0.0680462					80min	1.56917	1.65864						80	1.67018	1.72907					1.61967	0.0505038	0.0357116		1.69386	0.0352177	0.0249027
		120min	3.01049	3.01049				120	0.939523	0.632878				1.97501	1.03549	0.732199		1.82169	1.18881	0.840614					120min	4.02782	4.53154						120	2.01391	1.79005					3.02087	1.00696	0.712025		3.16079	1.37074	0.969261
		240min	3.41054	3.63008				240	1.17283	0.590496				2.29169	1.11885	0.791148		2.11029	1.51979	1.07465					240min	3.94493	4.28709						240	2.21914	1.87905					3.08203	0.862896	0.61016		3.08307	1.20402	0.851374

## Sheet: Supplementary Figure 7
	Supplementary Figure 7 a													Supplementary Figure 7 b
				Rep 1	Rep 2	Rep 3		Average	Std Dev	Std error						Rep 1	Rep 2	Rep 3		Average	Std Dev	Std error
			Col WL	1	1	1		1	0	0					Col FR	1	1	1		1	0	0
			Col WL+UV-B	0.510506	0.578344	0.532185		0.540345	0.0282894	0.0163329					Col FR+UV-B	0.888843	0.712025	0.619854		0.740241	0.111612	0.0644392
			cop1-4 WL	0.664343	0.607097	0.432269		0.567903	0.0987143	0.0569927					cop1-4 FR	0.368567	0.543367	0.876606		0.59618	0.210741	0.121671
			cop1-4 WL+UV-B	0.157127	0.61132	0.712025		0.493491	0.241372	0.139356					cop1-4 FR+UV-B	0.325335	0.403321	0.291183		0.339947	0.0469313	0.0270958

[truncated: 1 more sheets: Supplementary Figure 8]
